# Supplementary material for: Fermented Yeast Complex Extract Promotes Hair Regrowth by Decreasing Oxidative Stress
Source: Antioxidants (Basel). 2025 Dec 14;14(12):1503. doi: 10.3390/antiox14121503 (PMC12729646; doi:10.3390/antiox14121503)
Supplement: Supplementary file 1 [file antioxidants-14-01503-s001.zip]

Archive with 1 entries (1 files):
- antioxidants-3957515-supplementary.pdf
